# Supplementary material for: Sustainable Pest Management Using Novel Nanoemulsions of Honeysuckle and Patchouli Essential Oils against the West Nile Virus Vector, Culex pipiens, under Laboratory and Field Conditions
Source: Plants (Basel). 2023 Oct 25;12(21):3682. doi: 10.3390/plants12213682 (PMC10650709; doi:10.3390/plants12213682)
Supplement: Supplementary file 1 [file plants-12-03682-s001.zip]

Archive with 1 entries (1 files):
- plants-2649822-SI.pdf
